# Supplementary material for: Multiparametric High-Content Cell Painting Identifies Copper Ionophores as Selective Modulators of Esophageal Cancer Phenotypes
Source: ACS Chem Biol. 2022 Jun 13;17(7):1876–89. doi: 10.1021/acschembio.2c00301 (PMC9295120; doi:10.1021/acschembio.2c00301)
Supplement: Supplementary file 1 — cb2c00301_si_001.xlsx [file cb2c00301_si_001.xlsx]

## Sheet: Sheet1
	Area under the Curve (AUC) Dose Response Data (normalised)
ID	EPC2	CPA	OAC-P4C	FLO1	JHesoAD1	OE33	SKGT4	MFD1	Synonyms	Target	Target Class	Other	Disease Indication	Ref1	Ref2
Clofarabine	0.35	0.28	0.59	0.6	0.38	0.66	0.8	0.63	Evoltra, Clofarex, Clolar	Ribonucletide reductase	Nucleic Acid Synthesis, DNA Damage	DNA polymerases	Acute lymphoblastic leukaemia (paediatric/juvenile)	https://pubs.acs.org/doi/10.1021/acs.chemrev.6b00209	https://pubchem.ncbi.nlm.nih.gov/compound/119182#section=MeSH-Pharmacological-Classification	.
AZD7762	0.63	0.52	0.57	0.62	0.39	0.43	0.58	0.51	N/A	CHK1	Cell Cycle	CHK2 (then CAM, Yes, Fyn, Lyn, Hck and Lck)	Phase 1, Solid tumours	https://go.drugbank.com/drugs/DB12242	https://clinicaltrials.gov/ct2/show/NCT00413686	.
Cytarabine	0.4	0.36	0.69	0.61	0.52	0.58	0.61	0.48	Ara-C, Cytosar, Cytosine-1-beta-D-arabinofuranoside	DNA	Nucleic Acid Synthesis, DNA Damage	DNA, RNA polymerases	Acute non-lymphocytic leukemia, acute lymphocytic leukemia and blast phase of chronic myelocytic leukemia.	https://pubchem.ncbi.nlm.nih.gov/compound/6253#section=Drug-and-Medication-Information	https://go.drugbank.com/drugs/DB00987	.
Ancitabine	0.47	0.37	0.77	0.67	0.48	0.56	0.74	0.44	Cyclocytidine, Cyclo-C	DNA (cytarabine pro-drug)	Nucleic Acid Synthesis, DNA Damage	DNA, RNA polymerases	Acute non-lymphocytic leukemia, acute lymphocytic leukemia and blast phase of chronic myelocytic leukemia.	https://pubchem.ncbi.nlm.nih.gov/compound/25051#section=2D-Structure	https://www.cancer.gov/publications/dictionaries/cancer-drug/def/ancitabine-hydrochloride	.
VX-680	0.43	0.5	0.57	0.59	0.53	0.63	0.72	0.58	Tozasertin, MK-0457	AURK	Cell Cycle	MYLK, STK11, BCR-ABL	Neoplasms	https://pubchem.ncbi.nlm.nih.gov/compound/5494449		.
SNS-032	0.54	0.53	0.71	0.53	0.5	0.56	0.7	0.6	BMS-387032	CDK7,2,9	Cell Cycle, CDK inhibitor, apoptosis activation	CDK5, GSK3-alpha	Investigated for use/treatment in cancer/tumors (unspecified), leukemia (unspecified), lymphoma (unspecified), multiple myeloma, and solid tumors.	https://pubchem.ncbi.nlm.nih.gov/compound/3025986	https://www.selleckchem.com/products/SNS-032.html	.
Obatoclax Mesylate	0.59	0.6	0.62	0.41	0.62	0.66	0.81	0.7	GX15-070	Bcl-2	Apoptosis	N/A	AML, Leukemia, Myelofibrosis, Hodgkin's Lymphoma, and Mantle-Cell Lymphoma, among others.	https://pubchem.ncbi.nlm.nih.gov/compound/16681698	https://go.drugbank.com/drugs/DB12191	.
Aminopterin	0.4	0.94	0.44	0.33	0.82	0.31	0.43	0.45	4-Aminofolic acid	DHFR	Metabolism, antifolate, Nucleic Acid Synthesis	Folic Acid	Leukemia (withdrawn), psoriasis	https://go.drugbank.com/drugs/DB08878	https://pubchem.ncbi.nlm.nih.gov/compound/169371	.
Floxuridine	0.87	0.87	0.43	0.38	0.37	0.37	0.43	0.52	5-fluorodeoxyuridine, 5FdU	Thymidylate Synthase	Metabolism, DNA damage, apoptosis	(5-FU prodrug)	Palliative management for liver metastases of gastrointestinal malignancy.	https://pubchem.ncbi.nlm.nih.gov/compound/5790	https://go.drugbank.com/drugs/DB00322	.
Methotrexate	0.97	0.83	0.46	0.37	0.43	0.3	0.5	0.5	Rheumatrex, Abitrexate, CL14377, MTX, NCI-C04671, Amethopterin, WR19039	DHFR	Metabolism, Nucleic Acid Synthesis	N/A	Leukemia, lymphoma, solid tumors, psoriasis and rheumatoid arthritis	https://pubchem.ncbi.nlm.nih.gov/compound/126941	https://go.drugbank.com/drugs/DB00563	.
Raltitrexed	1.01	0.99	0.46	0.34	0.44	0.31	0.48	0.5	Tomudex, ZD1694	Thymidylate Synthase	Metabolism, Nucleic Acid Synthesis	N/A	Advance colorectal cancer	https://pubchem.ncbi.nlm.nih.gov/compound/135400182		.
Pemetrexed	1.01	0.98	0.63	0.6	0.51	0.38	0.72	0.82	LY-231514, Alimta	Thymidylate Synthase	Metabolism, Nucleic Acid Synthesis	DHFR, GARFT	Mesothelioma and non-small cell lung cancer	https://pubchem.ncbi.nlm.nih.gov/compound/135410875	https://go.drugbank.com/drugs/DB00642	.
Elesclomol	0.86	1.06	0.14	0.83	0.74	0.45	0.35	0.51	STA-4783	HSP70 agonist	Oxidative stress, Apoptosis, NK cell mediated cell death		Phase 1-3, varied	https://pubchem.ncbi.nlm.nih.gov/compound/300471	https://go.drugbank.com/drugs/DB05719	.
Disulfiram	0.96	0.98	0.47	0.83	0.9	0.65	0.58	0.63	Antabuse, Tetraethylthiuram disulfide	ALDH	Metabolism	Proteasome, metal chelation	alcohol addiction	https://pubchem.ncbi.nlm.nih.gov/compound/3117	https://go.drugbank.com/drugs/DB00822	.
Etoposide	0.54	0.53	0.54	0.46	0.56	1.07	0.72	1	VePesid, Toposar	Topoisomaerase II	DNA damage, DNA replication, apoptosis	Autophagy, mitophagy	Testicular and small cell lung tumors	https://pubchem.ncbi.nlm.nih.gov/compound/36462	https://go.drugbank.com/drugs/DB00773	.
PKC-412	0.38	0.42	0.72	0.64	0.72	0.86	0.81	0.77	Midostaurin, Rydapt	PKC	Cytoskeletal signaling	FLT3, VEGFR2, c-Kit, PDGFR, AKT, SYK	High-risk acute myeloid leukemia (AML) with specific mutations, aggressive systemic mastocytosis (ASM), systemic mastocytosis with associated hematologic neoplasm (SM-AHN), or mast cell leukemia (MCL)	https://go.drugbank.com/drugs/DB06595	https://pubchem.ncbi.nlm.nih.gov/compound/9829523	.
Calcimycin	0.43	0.33	0.67	0.74	0.78	0.77	0.79	0.83	A23187, Calcium ionophore III	Ca2+	Antibiotic, intracellular calcium.	Wnt, ATPase, OXPHOS	N/A	https://pubchem.ncbi.nlm.nih.gov/compound/11957499	https://www.ncbi.nlm.nih.gov/pmc/articles/PMC3172260/	.
Suprafenacine	0.4	0.44	0.88	0.73	0.7	0.99	0.78	0.87	STK109120	Microtubules	Cell cycle, Apoptosis	N/A	N/A	https://pubchem.ncbi.nlm.nih.gov/compound/6861947		.
CCT137690	0.65	0.72	0.8	0.76	0.67	0.86	0.91	0.77	CHEMBL1236904	AURK	Cell Cycle	(Aurora A, B, C)	N/A	https://pubchem.ncbi.nlm.nih.gov/compound/25154041	https://www.selleckchem.com/products/cct137690.html	.
Cantharidin	0.84	0.84	0.45	0.8	0.81	0.91	1.05	0.78	Cantharone	PP2A	Cell Cycle, apoptosis	AHR	active ingredient in topical agents for treating common warts	https://go.drugbank.com/drugs/DB12328	https://go.drugbank.com/articles/A32900	.
NSC-3852	0.81	0.87	0.77	0.73	0.85	0.87	0.92	0.99	5-Nitroso-8-hydroxyquinoline, Hydron III	HDAC	Cell Differentiation	N/A	N/A	https://pubchem.ncbi.nlm.nih.gov/compound/19103	https://pubmed.ncbi.nlm.nih.gov/16497787/	.
Amonafide	0.79	0.86	0.82	0.81	0.8	1.01	0.91	0.98	Nafidimide, Quinamed	Topoisomaerase II	DNA damage, DNA replication, apoptosis	DNA (intercalation)	Investigated for use/treatment in breast cancer, ovarian cancer, and prostate cancer.	https://pubchem.ncbi.nlm.nih.gov/compound/50515	https://pubchem.ncbi.nlm.nih.gov/compound/50515	.
Aurora A Inhibitor I	0.78	0.85	0.95	0.73	0.8	1.1	0.88	0.96	TC-S 7010	AURK A	Cell cycle, Apoptosis	N/A	N/A	https://pubchem.ncbi.nlm.nih.gov/compound/44139710		.
MK-2206	0.78	0.95	0.87	0.71	0.9	1.2	0.93	1.04	CHEMBL1079175	AKT1,2,3	Autophagy, apoptosis	N/A	Phase 1-2 (solid tumours, diffuse arge B-cell lymphoma)	https://pubchem.ncbi.nlm.nih.gov/compound/24964624	https://www.selleckchem.com/products/MK-2206.html	.
BIX 01294	0.78	0.92	0.84	0.83	0.9	1.07	0.97	1.11	1392399-03-9	G9a Histone methyltransferase	Autophagy	GLP (H3K9Me3), H3K36 methylation	N/A	https://pubchem.ncbi.nlm.nih.gov/compound/517348	https://www.selleckchem.com/products/pyrrolidinedithiocarbamate-ammoniumammonium.html	.
Ammonium PDTC	1	1.03	0.71	0.96	0.92	0.88	0.86	0.87	Ammonium pyrrolidinedithiocarbamate	NFkB	Inflammation	Inhibits IκB phosphorylation, blocks NF-κB translocation to the nucleus and reduces the expression of downstream cytokines. ALDH1A1	N/A	https://go.drugbank.com/drugs/DB09010		.
Carmofur	0.99	1.03	0.78	0.82	0.84	0.64	1.11	1.03	Mifurol, HCFU	Thymidylate Synthase	Metabolism, Nucleic Acid Synthesis	Acid Ceramidase	N/A	https://pubchem.ncbi.nlm.nih.gov/compound/2577	https://go.drugbank.com/drugs/DB09010	.
5-FU	0.98	1	0.8	0.86	0.85	0.76	1.14	1.13	5-Fluorouracil, Fluoroplex	Thymidylate Synthase	Metabolism, Nucleic Acid Synthesis	DNA/RNA	Fluorouracil injection is indicated in the palliative management of some types of cancer, including colon, esophageal, gastric, rectum, breast, biliary tract, stomach, head and neck, cervical, pancreas, renal cell, and carcinoid			.
scale	1	0.875	0.75	0.625	0.5	0.375	0.25	0.125
	INACTIVE						ACTIVE
